# Supplementary material for: Recent Advances in SARS-CoV-2 Main Protease Inhibitors: From Nirmatrelvir to Future Perspectives
Source: Biomolecules. 2023 Sep 2;13(9):1339. doi: 10.3390/biom13091339 (PMC10647625; doi:10.3390/biom13091339)
Supplement: Supplementary file 1 [file biomolecules-13-01339-s001.zip]

Archive with 1 entries (1 files):
- biomolecules-2558099-supplementary.pdf
